# Supplementary material for: Late cardiac sodium current can be assessed using automated patch-clamp
Source: F1000Res. 2014 Oct 16;3:245. [Version 1] doi: 10.12688/f1000research.5544.1 (PMC4215750; doi:10.12688/f1000research.5544.1)
Supplement: Experimental data showing the effect of veratridine, ranolazine and TTX on late Na + currents in cultured cells — Patch-clamp data showing the effects on late Na + current after veratridine, ranolazine and TTX treatment in Nav1.5-expressing HEK293 cells, the effect of veratridine on hERG currents and on externally paced action potentials in iCell® Cardiomyocytes assessed with CytoPatch™2 automated patch-clamp equipment. For more details, please see the legend file in Dataset 1. [file f1000research-3-5923-s0000.tgz]

Archive with 1 entries (1 files):
- 731516aa-b41e-4465-9645-d2076c0a641a_Dataset1.zip
